# Supplementary material for: Molecular Periphery Design Allows Control of the New Nitrofurans Antimicrobial Selectivity
Source: Molecules. 2024 Jul 17;29(14):3364. doi: 10.3390/molecules29143364 (PMC11279955; doi:10.3390/molecules29143364)
Supplement: Supplementary file 1 [file molecules-29-03364-s001.zip]

Archive with 2 entries (2 files):
- molecules-3050135-supplementary-S1.pdf
- molecules-3050135-supplementary-S2.pdf
